# Supplementary material for: Metal Imidazole-Modified Covalent Organic Frameworks as Electrocatalysts for Alkaline Oxygen Evolution Reaction
Source: Molecules. 2024 Oct 27;29(21):5076. doi: 10.3390/molecules29215076 (PMC11547209; doi:10.3390/molecules29215076)
Supplement: Supplementary file 1 [file molecules-29-05076-s001.zip]

Archive with 1 entries (1 files):
- molecules-3247725-supplementary.pdf
